# Supplementary material for: Multifunctional Edible Oil-Impregnated Nanoporous Oxide Layer on AISI 304 Stainless Steel
Source: Nanomaterials (Basel). 2023 Feb 22;13(5):807. doi: 10.3390/nano13050807 (PMC10005306; doi:10.3390/nano13050807)
Supplement: Supplementary file 1 [file nanomaterials-13-00807-s001.zip]

Archive with 1 entries (1 files):
- nanomaterials-2213636-supplementary.pdf
